# Supplementary material for: Cell surface localisation of GPI-anchored receptors in Trypanosoma brucei
Source: eLife. 2026 May 19;14:RP107191. doi: 10.7554/eLife.107191 (PMC13186567; doi:10.7554/eLife.107191)
Supplement: Figure 2—source data 1. [file elife-107191-fig2-data1.zip]

Archive with 11 entries (10 files):
- Figure 2_Source data 1/
- Figure 2_Source data 1/.DS_Store
- __MACOSX/Figure 2_Source data 1/._.DS_Store
- Figure 2_Source data 1/Figure 1_markers fro anti_TfR.jpg
- __MACOSX/Figure 2_Source data 1/._Figure 1_markers fro anti_TfR.jpg
- Figure 2_Source data 1/Figure 1_anti-TfR blot.tif
- __MACOSX/Figure 2_Source data 1/._Figure 1_anti-TfR blot.tif
- Figure 2_Source data 1/Figure-1-Coomassie-blue.tif
- __MACOSX/Figure 2_Source data 1/._Figure-1-Coomassie-blue.tif
- Figure 2_Source data 1/Figure 1_anti-VSG blot.tif
- __MACOSX/Figure 2_Source data 1/._Figure 1_anti-VSG blot.tif
