# Supplementary material for: Cell surface localisation of GPI-anchored receptors in Trypanosoma brucei
Source: eLife. 2026 May 19;14:RP107191. doi: 10.7554/eLife.107191 (PMC13186567; doi:10.7554/eLife.107191)
Supplement: Figure 2—source data 2. [file elife-107191-fig2-data2.zip]

Archive with 2 entries (2 files):
- Figure 2_Source_data_2.pdf
- __MACOSX/._Figure 2_Source_data_2.pdf
