# Supplementary material for: Cell surface localisation of GPI-anchored receptors in Trypanosoma brucei
Source: eLife. 2026 May 19;14:RP107191. doi: 10.7554/eLife.107191 (PMC13186567; doi:10.7554/eLife.107191)
Supplement: Figure 3—figure supplement 4—source data 1. [file elife-107191-fig3-figsupp4-data1.zip]

Archive with 11 entries (10 files):
- Figure S4_Source data 1/
- Figure S4_Source data 1/Figure S4_anti-TfR blot.tif
- __MACOSX/Figure S4_Source data 1/._Figure S4_anti-TfR blot.tif
- Figure S4_Source data 1/.DS_Store
- __MACOSX/Figure S4_Source data 1/._.DS_Store
- Figure S4_Source data 1/Figure S4_anti-SCD6 blot.tif
- __MACOSX/Figure S4_Source data 1/._Figure S4_anti-SCD6 blot.tif
- Figure S4_Source data 1/Figure S4_protein standards.tif
- __MACOSX/Figure S4_Source data 1/._Figure S4_protein standards.tif
- Figure S4_Source data 1/Figure S4_anti-ISG65 blot.tif
- __MACOSX/Figure S4_Source data 1/._Figure S4_anti-ISG65 blot.tif
